# Supplementary material for: Structures of Echovirus 30 in complex with its receptors inform a rational prediction for enterovirus receptor usage
Source: Nat Commun. 2020 Sep 4;11:4421. doi: 10.1038/s41467-020-18251-9 (PMC7474057; doi:10.1038/s41467-020-18251-9)
Supplement: Supplementary file 4 — Source Data [file 41467_2020_18251_MOESM4_ESM.xlsx]

## Sheet: Supplementary Figure 5
			Neutralizing titer of different sera
				Anti-full particle-sera	Anti-empty particle-sera	Anti-adjuvant sera
			titer (log2)	12	11	0
				12	11	0
				11	11	0
				12	10	0
				11	11	0
				11	12	0
				12	11	0
				11	11	0
